# Supplementary material for: Dynamic Changes in Drinking Behaviour among Subpopulations of Youth during the COVID-19 Pandemic: A Prospective Cohort Study
Source: Healthcare (Basel). 2023 Jul 5;11(13):1945. doi: 10.3390/healthcare11131945 (PMC10340784; doi:10.3390/healthcare11131945)
Supplement: Supplementary file 1 [file healthcare-11-01945-s001.zip]

Archive with 1 entries (1 files):
- healthcare-2457440-supplementary.pdf
